# Supplementary material for: Integrative Analysis of Metabolomics and Transcriptomics Reveals Molecular Mechanisms of Anthocyanin Metabolism in the Zikui Tea Plant (Camellia sinensis cv. Zikui)
Source: Int J Mol Sci. 2022 Apr 26;23(9):4780. doi: 10.3390/ijms23094780 (PMC9103729; doi:10.3390/ijms23094780)
Supplement: Supplementary file 1 [file ijms-23-04780-s001.zip]

Archive with 2 entries (2 files):
- Supplementary dataset 1.xls
- supplementary-final.pdf
